# Supplementary material for: Bioremediation of Aflatoxin B1 by Meyerozyma guilliermondii AF01 in Peanut Meal via Solid-State Fermentation
Source: Toxins (Basel). 2024 Jul 4;16(7):305. doi: 10.3390/toxins16070305 (PMC11280932; doi:10.3390/toxins16070305)
Supplement: Supplementary file 1 [file toxins-16-00305-s001.zip]

Archive with 1 entries (1 files):
- toxins-3055667-supplementary.pdf
